# Supplementary material for: Shenkang Injection for Treating Renal Fibrosis-Metabonomics and Regulation of E3 Ubiquitin Ligase Smurfs on TGF-β/Smads Signal Transduction
Source: Front Pharmacol. 2022 Jun 2;13:849832. doi: 10.3389/fphar.2022.849832 (PMC9201572; doi:10.3389/fphar.2022.849832)
Supplement: Supplementary file 3 [file Table6.XLS]

## Sheet: Sheet1
	Sham	UUO	SKI-H	SKI-M	SKI-L
TGF-β1	1.19748	4.02782	1.16473	1.64718	2.28153
	0.926588	4.05584	1.21419	1.32869	2.47942
	0.907519	4.89056	1.07177	1.71713	2.44528
	1.15669	3.78423	1.24833	1.45397	2.51403
	0.939523	4.16986	1.20581	1.22264	2.32947
	0.913831	4.89056	1.00696	1.60214	2.49666
	Sham	UUO	SKI-H	SKI-M	SKI-L
TβR-I	1.07923	1.65864	1.12506	1.06437	1.10957
	1.07177	1.95884	0.965936	1.26576	1.25701
	0.870551	1.65864	1.13288	1.03526	1.21419
	0.920188	1.81504	1.07923	1.12506	1.17283
	0.823591	1.54756	0.784584	1.1487	1.27456
	0.864537	1.65864	1.02101	1.12506	1.38511
TβR-II	Sham	UUO	SKI-H	SKI-M	SKI-L
	1.02811	1.37554	0.852635	0.907519	1.16473
	0.986233	1.54756	0.757858	0.952638	1.46409
	0.972655	1.65864	0.870551	1.12506	1.32869
	1.07923	1.56917	0.835088	0.926588	1.23114
	0.812252	1.42405	0.624165	0.959264	1.38511
	0.952638	1.53688	0.737135	1.10191	1.25701
Smad7	Sham	UUO	SKI-H	SKI-M	SKI-L
	0.97942	0.188156	1.46409	0.784584	0.403321
	1.04247	0.183011	1.25701	0.615572	0.510506
	0.972655	0.246558	1.30134	0.732043	0.447513
	1.04972	0.211686	1.41421	0.784584	0.403321
	0.972655	0.204476	1.18099	0.615572	0.510506
	0.907519	0.228458	1.47427	0.732043	0.447513
Smurf1	Sham	UUO	SKI-H	SKI-M	SKI-L
	1.03814	0.327598	0.952638	0.624165	0.558644
	1.02811	0.45376	0.946058	0.757858	0.668964
	0.946058	0.482968	0.920188	0.673617	0.547147
	0.972655	0.327598	0.926588	0.659754	0.61132
	0.835088	0.473029	0.823591	0.721965	0.615572
	0.959264	0.473029	0.768438	0.692555	0.550953
Smurf2	Sham	UUO	SKI-H	SKI-M	SKI-L
	1	0.386891	1.61328	0.939523	0.517632
	0.933033	0.429283	1.82766	0.852635	0.466516
	1.074	0.528509	1.60214	0.993092	0.517632
	0.965936	0.356013	1.48452	0.965936	0.476319
	0.97942	0.456916	1.8025	0.840896	0.444421
	1.12506	0.48971	1.45397	1.02101	0.482968
